# Supplementary material for: Malaria prevention in the age of climate change: A community survey in rural Senegal
Source: PLoS One. 2025 Jun 30;20(6):e0313456. doi: 10.1371/journal.pone.0313456 (PMC12208445; doi:10.1371/journal.pone.0313456)
Supplement: S4 File — Discussion of outdoor sleeping space usage. Reprinted from the author’s personal collection, with permission from Andrew Sherman, without copyright restrictions. (ZIP) [file pone.0313456.s008.zip]

Archive with 1 entries (1 files):
- S4_File.avi
